# Supplementary material for: Father-to-offspring transmission of extremely long NOTCH2NLC repeat expansions with contractions: genetic and epigenetic profiling with long-read sequencing
Source: Clin Epigenetics. 2021 Nov 13;13:204. doi: 10.1186/s13148-021-01192-5 (PMC8590777; doi:10.1186/s13148-021-01192-5)
Supplement: Supplementary file 2 — Additional file 2: Table S1. Clinical features of four individuals with disease-causing NOTCH2NLC repeat expansions; Table S2. Summary statistics of Nanopore Cas9-based enrichment sequencing; Table S3. PacBio HiFi-read-based repeat composition; Table S4. Ratio of LCLs with nuclear inclusions in F3 and F4 families; Table S5. Percent methylation score in the F2 family; Table S6. Differentially methylated regions identified by Methylkit. [file 13148_2021_1192_MOESM2_ESM.xlsx]

## Sheet: TableS1
Table S1: Clinical features of four individuals with disease-causing NOTCH2NLC repeat expansions.
	F1-patient	F2-patient	F3-patient	F4-patient
Age of onset (years)	12	48	31	22
Sex	Male	Male	Female	Male
Disease duration (years)	5	12	17	6
Clinical features
Dementia	-	+	-	+
Encephalitic episode	+	+	+	-
Consciousness disturbance	+	-	+	-
Seizure	+	-	+	-
Muscle weakness	-	-	+	+
Sensory disturbance	-	-	+	-
Autonomic impairment	-	Urinary retention	Miosis	-
Tremor	-	-	+	-
Ptosis	-	-	-	+
Diplopia	-	-	-	+
Ataxia	-	-	-	+
Others	Achalasia	Vomiting	Dysphagia	FSGS
			Headache	Dysphagia
				Esophageal dilation
Cognitive screening test
MMSE	NA	22/30	30/30	26/30
MoCA-J	NA	20/30	29/30	16/30
FAB	NA	8/18	NA	14/18
Brain MRI or CT	MRI	CT	MRI	MRI
Leukoencephalopathy	-	+	+	+
Corticomedullary DWI high	+	NA	-	-
Atrophy	-	+	-	+
Skin biopsy (nuclear inclusion body)	positive	positive	positive	NA
NCS		NA
MCV slowing	+		+	+
CMAP reduction	+		+	+
SCV slowing	+		+	+
SNAP reduction	+		+	+
Abbreviations: +, present; −, absent; not available, NA; focal segmental glomerulosclerosis, FSGS; Mini Mental State Examination, MMSE; Japanese version of Montreal Cognitive Assessment, MoCA-J; Frontal Assessment Battery, FAB; nerve conduction study, NCS; motor nerve conduction velocity, MCV; compound muscle action potential, CMAP; sensory nerve conduction velocity, SCV; sensory nerve action pot…

## Sheet: TableS2
Table S2: Summary statistics of Nanopore Cas9-based enrichment sequencing.
Individuals	Affected status	Origin of DNA sample	RP-PCR	Non-expanded allele (tandem-genotypes output )						Expanded allele (tandem-genotypes output )
				Read counts	Median	Range	IQR	SD		Read counts	Median	Range	IQR	SD
F1-patient	Affected	Blood	Expansion	96	8	6-16	2	1.81656		95	80	57-103	6	6.69505
F1-father	Unaffected	Blood	No expansion	61	6	-1-35	2	4.17087		39	509	185-754	298.5	168.658
F1-mother	Unaffected	Blood	No expansion	88	1	-1-5	1	1.40379		‒	‒	‒	‒	‒
				110	9	6-14	2	1.59411		‒	‒	‒	‒	‒
F2-patient	Affected	Blood	Expansion	261	8	4-34	2	2.22032		301	104	79-147	8	7.84587
F2-father	Unaffected	Blood	No expansion	1365	11	0-34	2	1.91063		1070	377.5	53-1192	315.6	177.341
F2-mother	Unaffected	Blood	No expansion	563	7	0-10	1	1.32924		‒	‒	‒	‒	‒
				599	13	11-20	2	1.29825		‒	‒	‒	‒	‒
F3-patient	Affected	Blood	Expansion	265	3	-2-11	2	1.67828		268	149	114-172	6	7.78621
F3-father	Unaffected	Blood	No expansion	148	11	6-19	3	2.14809		88	515.5	216-625	186.8	106.211
F3-mother*	Unaffected	Blood	No expansion	241	3	-1-9	2	1.62378		‒	‒	‒	‒	‒
F4-patient	Affected	Blood	Expansion	908	10	0-20	2	1.70524		771	127	50-752	13	34.4524
F4-father	Unaffected	Blood	No expansion	762	8	1-18	2	1.65765		505	637	97-1221	329	205.534
F4-mother*	Unaffected	Blood	No expansion	626	10	0-30	2	2.18431		‒	‒	‒	‒	‒
F4-patient	Affected	LCL	Expansion	512	10	1-48	2	2.41363		528	122.5	51-149	20	15.8375
F4-father	Unaffected	LCL	No expansion	2062	8	0-15	2	1.48077		1555	574	138-730	48	51.0083
Abbreviations: IQR, interquartile range; LCL, lymphoblastoid cell line; SD, standard deviation.
*Two non-expanded alleles with similar repeat sizes could not be separated to two different alleles.

## Sheet: TableS3
Table S3: PacBio HiFi-read-based repeat composition.
Individuals		Origin of DNA sample	GGC (# of repeat units)				GGA (# of repeat units)				Total repeat length (bases)			Read count
			Median	Mean	CI		Median	Mean	CI		Median	Mean	CI
F1-patient	Non-expanded allele	Blood	18	18.2	(17 - 20)		2	2	(2 - 2)		62	62.9	(59 - 74)	23
	Expanded allele		92	92.2	(88 - 99)		0	0	(0 - 0)		301	302.4	(289 - 323)	20
F1-father	Non-expanded allele	Blood	18	31.5	(18 - 220)		1	0.9	(0 - 1)		59	100	(59 - 671)	84
	Expanded allele		426	490.9	(271 - 967)		0	0	(0 - 0)		1286	1512.1	(816 - 2990)	15
F2-patient	Non-expanded allele	Blood	18	18.2	(17 - 19)		2	2	(2 - 2)		62	62.7	(59 - 65)	32
	Expanded allele		118	120.7	(108 - 146)		2	2	(1 - 2)		363	371.5	(334 - 447)	29
F2-father	Non-expanded allele	Blood	21.5	57.2	(21 - 236)		2	2	(1 - 2)		71.5	180.8	(71 - 726)	28
	Expanded allele		538.5	549.7	(382 - 881)		2	2.2	(1 - 4)		1682.5	1692.3	(1161 - 2661)	6
F3-patient	Non-expanded allele	Blood	12	12	(12 - 12)		3	3	(3 - 3)		47	47	(47 - 47)	16
	Expanded allele		143	141.3	(127 - 147)		22	22	(22 - 22)		497	492.1	(449 - 509)	11
F3-father	Non-expanded allele	Blood	21	21.1	(21 - 22)		2	2	(2 - 2)		71	71.4	(71 - 74)	21
	Expanded allele		493	404	(229 - 523)		25	24.7	(20 - 29)		1558	1313.4	(764 - 1665)	11
F4-patient	Non-expanded allele	Blood	20	20.2	(19 - 21)		2	2	(2 - 2)		68	68.6	(68 - 71)	86
	Expanded allele		150	151.7	(117 - 195)		0	0	(0 - 0)		468	474.2	(370 - 681)	78
F4-father	Non-expanded allele	Blood	18	22.7	(18 - 114)		2	1.9	(0 - 2)		62	76.5	(62 - 364)	77
	Expanded allele		539	547.8	(296 - 788)		0	0.1	(0 - 1)		1673	1699.9	(926 - 2474)	29
F4-patient	Non-expanded allele	LCL	20	20.2	(20 - 21)		2	2	(2 - 2)		68	68.8	(67 - 71)	86
	Expanded allele		142	139	(104 - 159)		0	0	(0 - 0)		447	435.8	(330 - 495)	77
F4-father	Non-expanded allele	LCL	18	18.9	(18 - 19)		2	2	(2 - 2)		62	65.1	(62 - 66)	197
	Expanded allele		570.5	565.1	(518 - 596)		0	0.1	(0 - 1)		1762	1759.5	(1644 - 1884)	94
Abbreviations: LCL, lymphoblastoid cell line; CI, confidence interval.

## Sheet: TableS4
Table S4: Ratio of LCLs with nuclear inclusions in F3 and F4 families.
Individuals	% of intranuclear inclusion
F3-mother	0 (0/1907)
F3-father	0 (0/2023)
F3-patient	2.51 (47/1871)
F4-mother	0 (0/1807)
F4-father	0 (0/1623)
F4-patient	2.95 (51/1726)

## Sheet: TableS5
Table S5: Percent methylation score in the F2 family.
chr	start	end	strand	F2-patient					F2-mother					F2-father
				coverage	numCs	numTs	%methylation score		coverage	numCs	numTs	%methylation score		coverage	numCs	numTs	%methylation score
chr1	149389678	149389678	+	286	247	39	86.3636		470	395	75	84.0426		608	522	86	85.8553
chr1	149389679	149389679	-	248	194	54	78.2258		378	308	70	81.4815		536	440	96	82.0896
chr1	149389855	149389855	+	259	202	57	77.9923		419	329	90	78.5203		568	457	111	80.4577
chr1	149389856	149389856	-	255	216	39	84.7059		402	338	64	84.0796		569	481	88	84.5343
chr1	149389972	149389972	+	261	191	70	73.1801		448	358	90	79.9107		588	447	141	76.0204
chr1	149389973	149389973	-	251	183	68	72.9084		404	282	122	69.802		577	408	169	70.7106
chr1	149390041	149390041	+	239	134	105	56.0669		400	240	160	60		509	325	184	63.8507
chr1	149390042	149390042	-	250	189	61	75.6		384	310	74	80.7292		563	436	127	77.4423
chr1	149390068	149390068	+	264	125	139	47.3485		424	234	190	55.1887		575	362	213	62.9565
chr1	149390069	149390069	-	221	109	112	49.3213		342	196	146	57.3099		529	344	185	65.0284
chr1	149390075	149390075	+	287	73	214	25.4355		472	108	364	22.8814		615	248	367	40.3252
chr1	149390076	149390076	-	243	69	174	28.3951		381	116	265	30.4462		546	286	260	52.381
chr1	149390115	149390115	+	282	16	266	5.67376		459	23	436	5.01089		606	139	467	22.9373
chr1	149390116	149390116	-	226	10	216	4.42478		366	18	348	4.91803		535	210	325	39.2523
chr1	149390149	149390149	+	246	21	225	8.53659		432	39	393	9.02778		587	210	377	35.7751
chr1	149390150	149390150	-	177	57	120	32.2034		281	91	190	32.3843		452	288	164	63.7168
chr1	149390245	149390245	+	262	10	252	3.81679		432	16	416	3.7037		594	161	433	27.1044
chr1	149390246	149390246	-	238	12	226	5.04202		380	20	360	5.26316		556	209	347	37.5899
chr1	149390271	149390271	+	265	3	262	1.13208		452	5	447	1.10619		601	165	436	27.4542
chr1	149390272	149390272	-	256	33	223	12.8906		406	50	356	12.3153		571	262	309	45.8844
chr1	149390291	149390291	+	286	5	281	1.74825		453	1	452	0.220751		619	168	451	27.1405
chr1	149390292	149390292	-	248	0	248	0		394	3	391	0.761421		572	210	362	36.7133
chr1	149390297	149390297	+	222	1	221	0.45045		409	3	406	0.733496		556	128	428	23.0216
chr1	149390298	149390298	-	259	2	257	0.772201		412	3	409	0.728155		600	213	387	35.5
chr1	149390351	149390351	+	279	0	279	0		459	0	459	0		600	135	465	22.5
chr1	149390352	149390352	-	250	0	250	0		396	3	393	0.757576		590	222	368	37.6271
chr1	149390377	149390377	+	280	3	277	1.07143		442	8	434	1.80995		598	173	425	28.9298
chr1	149390378	149390378	-	149	0	149	0		229	0	229	0		382	109	273	28.534
chr1	149390382	149390382	+	284	2	282	0.704225		457	0	457	0		607	157	450	25.8649
chr1	149390383	149390383	-	243	4	239	1.64609		392	1	391	0.255102		571	206	365	36.0771
chr1	149390397	149390397	+	246	2	244	0.813008		376	4	372	1.06383		536	99	437	18.4701
chr1	149390398	149390398	-	250	1	249	0.4		405	1	404	0.246914		575	199	376	34.6087
chr1	149390423	149390423	+	283	1	282	0.353357		463	2	461	0.431965		603	180	423	29.8507
chr1	149390424	149390424	-	226	0	226	0		363	1	362	0.275482		524	169	355	32.2519
chr1	149390427	149390427	+	173	0	173	0		364	1	363	0.274725		496	136	360	27.4194
chr1	149390428	149390428	-	227	5	222	2.20264		375	8	367	2.13333		531	193	338	36.3465
chr1	149390441	149390441	+	247	0	247	0		400	0	400	0		536	126	410	23.5075
chr1	149390442	149390442	-	212	0	212	0		354	1	353	0.282486		509	179	330	35.167
chr1	149390456	149390456	+	292	0	292	0		472	0	472	0		596	95	501	15.9396
chr1	149390457	149390457	-	254	0	254	0		416	0	416	0		582	199	383	34.1924
chr1	149390458	149390458	+	279	0	279	0		459	0	459	0		594	138	456	23.2323
chr1	149390459	149390459	-	256	1	255	0.390625		417	1	416	0.239808		583	203	380	34.8199
chr1	149390460	149390460	+	271	0	271	0		448	0	448	0		606	173	433	28.5479
chr1	149390461	149390461	-	230	0	230	0		366	0	366	0		534	157	377	29.4007
chr1	149390467	149390467	+	288	1	287	0.347222		465	3	462	0.645161		620	162	458	26.129
chr1	149390468	149390468	-	255	1	254	0.392157		402	6	396	1.49254		569	144	425	25.3076
chr1	149390472	149390472	+	241	1	240	0.414938		429	0	429	0		518	103	415	19.8842
chr1	149390473	149390473	-	253	3	250	1.18577		410	0	410	0		547	122	425	22.3035
chr1	149390475	149390475	+	262	0	262	0		425	1	424	0.235294		560	145	415	25.8929
chr1	149390476	149390476	-	258	2	256	0.775194		407	0	407	0		586	196	390	33.4471
chr1	149390487	149390487	+	228	0	228	0		389	1	388	0.257069		533	134	399	25.1407
chr1	149390488	149390488	-	250	1	249	0.4		385	1	384	0.25974		553	79	474	14.2857
chr1	149390511	149390511	+	282	2	280	0.70922		460	2	458	0.434783		608	176	432	28.9474
chr1	149390512	149390512	-	242	0	242	0		395	0	395	0		565	117	448	20.708
chr1	149390514	149390514	+	263	2	261	0.760456		440	2	438	0.454545		595	186	409	31.2605
chr1	149390515	149390515	-	182	1	181	0.549451		283	0	283	0		436	55	381	12.6147
chr1	149390520	149390520	+	275	0	275	0		448	0	448	0		600	133	467	22.1667
chr1	149390521	149390521	-	218	0	218	0		359	0	359	0		543	183	360	33.7017
chr1	149390526	149390526	+	285	1	284	0.350877		462	0	462	0		599	120	479	20.0334
chr1	149390527	149390527	-	255	2	253	0.784314		404	2	402	0.49505		581	187	394	32.1859
chr1	149390528	149390528	+	279	2	277	0.716846		448	1	447	0.223214		602	145	457	24.0864
chr1	149390529	149390529	-	249	0	249	0		404	0	404	0		573	178	395	31.0646
chr1	149390531	149390531	+	283	0	283	0		467	0	467	0		608	145	463	23.8487
chr1	149390532	149390532	-	259	0	259	0		414	1	413	0.241546		592	178	414	30.0676
chr1	149390542	149390542	+	165	0	165	0		319	0	319	0		485	157	328	32.3711
chr1	149390543	149390543	-	232	1	231	0.431034		382	0	382	0		565	179	386	31.6814
chr1	149390551	149390551	+	286	1	285	0.34965		471	2	469	0.424628		600	154	446	25.6667
chr1	149390552	149390552	-	218	0	218	0		328	0	328	0		497	107	390	21.5292
chr1	149390564	149390564	+	287	1	286	0.348432		462	2	460	0.4329		615	168	447	27.3171
chr1	149390565	149390565	-	249	0	249	0		387	1	386	0.258398		572	186	386	32.5175
chr1	149390573	149390573	+	289	1	288	0.346021		470	1	469	0.212766		609	181	428	29.7209
chr1	149390574	149390574	-	236	0	236	0		366	0	366	0		542	118	424	21.7712
chr1	149390585	149390585	+	270	0	270	0		445	0	445	0		571	93	478	16.2872
chr1	149390586	149390586	-	254	1	253	0.393701		383	1	382	0.261097		570	209	361	36.6667
chr1	149390596	149390596	+	290	0	290	0		463	3	460	0.647948		606	161	445	26.5677
chr1	149390597	149390597	-	178	1	177	0.561798		317	0	317	0		496	182	314	36.6935
chr1	149390607	149390607	+	262	5	257	1.9084		421	9	412	2.13777		539	105	434	19.4805
chr1	149390608	149390608	-	217	0	217	0		351	0	351	0		544	215	329	39.5221
chr1	149390629	149390629	+	290	1	289	0.344828		461	9	452	1.95228		617	148	469	23.987
chr1	149390630	149390630	-	240	2	238	0.833333		381	8	373	2.09974		527	108	419	20.4934
chr1	149390633	149390633	+	283	0	283	0		469	0	469	0		618	176	442	28.479
chr1	149390634	149390634	-	259	0	259	0		413	1	412	0.242131		572	147	425	25.6993
chr1	149390636	149390636	+	259	2	257	0.772201		435	2	433	0.45977		580	172	408	29.6552
chr1	149390637	149390637	-	248	0	248	0		393	0	393	0		538	61	477	11.3383
chr1	149390645	149390645	+	284	2	282	0.704225		473	2	471	0.422833		608	166	442	27.3026
chr1	149390646	149390646	-	250	0	250	0		410	0	410	0		564	130	434	23.0496
chr1	149390648	149390648	+	255	1	254	0.392157		424	0	424	0		581	176	405	30.2926
chr1	149390649	149390649	-	242	0	242	0		405	0	405	0		576	183	393	31.7708
chr1	149390652	149390652	+	292	3	289	1.0274		466	5	461	1.07296		608	148	460	24.3421
chr1	149390653	149390653	-	251	0	251	0		400	0	400	0		579	214	365	36.9603
chr1	149390659	149390659	+	229	0	229	0		380	0	380	0		541	129	412	23.8447
chr1	149390660	149390660	-	256	0	256	0		401	1	400	0.249377		574	182	392	31.7073
chr1	149390662	149390662	+	269	1	268	0.371747		432	1	431	0.231481		578	173	405	29.9308
chr1	149390663	149390663	-	257	0	257	0		403	0	403	0		565	166	399	29.3805
chr1	149390668	149390668	+	265	2	263	0.754717		438	0	438	0		577	134	443	23.2236
chr1	149390669	149390669	-	226	0	226	0		375	4	371	1.06667		547	132	415	24.1316
chr1	149390673	149390673	+	284	0	284	0		465	0	465	0		609	159	450	26.1084
chr1	149390674	149390674	-	249	0	249	0		406	0	406	0		563	188	375	33.3925
chr1	149390675	149390675	+	249	0	249	0		421	0	421	0		581	162	419	27.883
chr1	149390676	149390676	-	233	0	233	0		389	0	389	0		571	146	425	25.5692
chr1	149390683	149390683	+	227	0	227	0		383	0	383	0		532	122	410	22.9323
chr1	149390684	149390684	-	249	1	248	0.401606		402	0	402	0		575	202	373	35.1304
chr1	149390694	149390694	+	280	1	279	0.357143		452	0	452	0		603	185	418	30.6799
chr1	149390695	149390695	-	251	0	251	0		383	0	383	0		571	217	354	38.0035
chr1	149390705	149390705	+	296	1	295	0.337838		475	1	474	0.210526		623	115	508	18.4591
chr1	149390706	149390706	-	219	0	219	0		325	0	325	0		467	46	421	9.85011
chr1	149390710	149390710	+	278	0	278	0		452	0	452	0		586	74	512	12.628
chr1	149390711	149390711	-	256	1	255	0.390625		419	2	417	0.477327		584	200	384	34.2466
chr1	149390715	149390715	+	298	1	297	0.33557		473	1	472	0.211416		624	148	476	23.7179
chr1	149390716	149390716	-	258	1	257	0.387597		408	2	406	0.490196		582	209	373	35.9107
chr1	149390773	149390773	+	220	1	219	0.454545		378	0	378	0		519	63	456	12.1387
chr1	149390774	149390774	-	248	11	237	4.43548		383	13	370	3.39426		564	160	404	28.3688
chr1	149390805	149390805	+	300	0	300	0		477	4	473	0.838574		592	112	480	18.9189
chr1	149390806	149390806	-	266	0	266	0		419	1	418	0.238663		620	71	549	11.4516
chr1	149390808	149390808	+	295	1	294	0.338983		479	5	474	1.04384		576	93	483	16.1458
chr1	149390809	149390809	-	265	0	265	0		423	1	422	0.236407		626	73	553	11.6613
chr1	149390811	149390811	+	292	0	292	0		479	2	477	0.417537		582	95	487	16.323
chr1	149390812	149390812	-	263	0	263	0		421	1	420	0.23753		593	64	529	10.7926
chr1	149390814	149390814	+	288	1	287	0.347222		476	1	475	0.210084		569	84	485	14.7627
chr1	149390815	149390815	-	183	0	183	0		421	0	421	0		532	39	493	7.33083
chr1	149390817	149390817	+	291	1	290	0.343643		479	1	478	0.208768		575	92	483	16
chr1	149390818	149390818	-	260	0	260	0		417	0	417	0		584	48	536	8.21918
chr1	149390820	149390820	+	298	0	298	0		479	1	478	0.208768		583	99	484	16.9811
chr1	149390821	149390821	-	259	0	259	0		421	0	421	0		595	57	538	9.57983
chr1	149390823	149390823	+	293	0	293	0		478	3	475	0.627615		577	97	480	16.8111
chr1	149390824	149390824	-	258	0	258	0		418	1	417	0.239234		611	74	537	12.1113
chr1	149390826	149390826	+	295	0	295	0		472	0	472	0		587	106	481	18.0579
chr1	149390827	149390827	-	261	0	261	0		296	1	295	0.337838		598	75	523	12.5418
chr1	149390829	149390829	+	296	0	296	0		480	0	480	0		598	114	484	19.0635
chr1	149390830	149390830	-	254	0	254	0		407	0	407	0		610	119	491	19.5082
chr1	149390838	149390838	+	288	0	288	0		473	2	471	0.422833		600	127	473	21.1667
chr1	149390839	149390839	-	252	0	252	0		405	0	405	0		585	116	469	19.8291
chr1	149390841	149390841	+	297	1	296	0.3367		479	2	477	0.417537		616	138	478	22.4026
chr1	149390842	149390842	-	257	0	257	0		414	0	414	0		600	151	449	25.1667
chr1	149390845	149390845	+	290	0	290	0		467	2	465	0.428266		589	87	502	14.7708
chr1	149390846	149390846	-	248	0	248	0		391	0	391	0		584	195	389	33.3904
chr1	149390857	149390857	+	291	0	291	0		465	0	465	0		608	93	515	15.2961
chr1	149390858	149390858	-	248	0	248	0		414	1	413	0.241546		621	241	380	38.8084
chr1	149390864	149390864	+	276	0	276	0		457	0	457	0		588	137	451	23.2993
chr1	149390865	149390865	-	247	0	247	0		405	0	405	0		622	246	376	39.5498
chr1	149390867	149390867	+	279	0	279	0		458	0	458	0		600	79	521	13.1667
chr1	149390868	149390868	-	256	0	256	0		416	0	416	0		612	223	389	36.4379
chr1	149390881	149390881	+	280	0	280	0		452	0	452	0		604	171	433	28.3113
chr1	149390882	149390882	-	215	0	215	0		370	0	370	0		543	141	402	25.9669
chr1	149390890	149390890	+	281	0	281	0		459	0	459	0		603	150	453	24.8756
chr1	149390891	149390891	-	254	0	254	0		407	0	407	0		614	217	397	35.342
chr1	149390906	149390906	+	273	0	273	0		434	0	434	0		583	160	423	27.4443
chr1	149390907	149390907	-	250	0	250	0		395	0	395	0		595	150	445	25.2101
chr1	149390908	149390908	+	284	0	284	0		460	0	460	0		598	157	441	26.2542
chr1	149390909	149390909	-	261	0	261	0		417	0	417	0		606	144	462	23.7624
chr1	149390915	149390915	+	288	0	288	0		460	0	460	0		592	29	563	4.89865
chr1	149390916	149390916	-	256	1	255	0.390625		412	0	412	0		614	205	409	33.3876
chr1	149390917	149390917	+	289	0	289	0		461	0	461	0		585	76	509	12.9915
chr1	149390918	149390918	-	260	0	260	0		420	0	420	0		597	192	405	32.1608
chr1	149390931	149390931	+	281	2	279	0.711744		454	0	454	0		596	101	495	16.9463
chr1	149390932	149390932	-	261	0	261	0		414	0	414	0		619	131	488	21.1632
chr1	149390943	149390943	+	284	0	284	0		459	0	459	0		616	188	428	30.5195
chr1	149390944	149390944	-	244	0	244	0		395	0	395	0		593	214	379	36.0877
chr1	149390950	149390950	+	284	1	283	0.352113		456	1	455	0.219298		595	109	486	18.3193
chr1	149390951	149390951	-	250	1	249	0.4		411	0	411	0		626	214	412	34.1853
chr1	149390952	149390952	+	246	1	245	0.406504		419	0	419	0		530	143	387	26.9811
chr1	149390953	149390953	-	249	0	249	0		407	0	407	0		596	138	458	23.1544
chr1	149390955	149390955	+	281	1	280	0.355872		466	1	465	0.214592		603	141	462	23.3831
chr1	149390956	149390956	-	258	0	258	0		417	1	416	0.239808		621	216	405	34.7826
chr1	149390959	149390959	+	257	1	256	0.389105		429	5	424	1.1655		585	101	484	17.265
chr1	149390960	149390960	-	256	2	254	0.78125		424	2	422	0.471698		629	177	452	28.1399
chr1	149390977	149390977	+	283	1	282	0.353357		455	2	453	0.43956		607	155	452	25.5354
chr1	149390978	149390978	-	249	0	249	0		408	0	408	0		605	196	409	32.3967
chr1	149390993	149390993	+	217	1	216	0.460829		388	0	388	0		557	128	429	22.9803
chr1	149390994	149390994	-	262	1	261	0.381679		421	2	419	0.475059		615	202	413	32.8455
chr1	149391023	149391023	+	262	0	262	0		436	0	436	0		583	176	407	30.1887
chr1	149391024	149391024	-	207	1	206	0.483092		356	0	356	0		536	137	399	25.5597
chr1	149391027	149391027	+	281	0	281	0		463	0	463	0		585	87	498	14.8718
chr1	149391028	149391028	-	160	0	160	0		301	1	300	0.332226		471	162	309	34.3949
chr1	149391030	149391030	+	291	3	288	1.03093		460	0	460	0		603	92	511	15.257
chr1	149391031	149391031	-	262	0	262	0		407	0	407	0		562	107	455	19.0391
chr1	149391033	149391033	+	277	3	274	1.08303		440	1	439	0.227273		563	134	429	23.8011
chr1	149391034	149391034	-	258	0	258	0		415	0	415	0		622	212	410	34.0836
chr1	149391035	149391035	+	239	1	238	0.41841		426	0	426	0		531	110	421	20.7156
chr1	149391036	149391036	-	247	1	246	0.404858		373	0	373	0		578	168	410	29.0657
chr1	149391040	149391040	+	191	0	191	0		339	0	339	0		486	96	390	19.7531
chr1	149391041	149391041	-	253	0	253	0		393	0	393	0		604	238	366	39.404
chr1	149391050	149391050	+	274	0	274	0		447	2	445	0.447427		596	159	437	26.6779
chr1	149391051	149391051	-	234	2	232	0.854701		364	0	364	0		578	193	385	33.391
chr1	149391061	149391061	+	272	7	265	2.57353		451	10	441	2.21729		525	90	435	17.1429
chr1	149391062	149391062	-	212	0	212	0		363	1	362	0.275482		594	224	370	37.7104
chr1	149391076	149391076	+	281	0	281	0		453	1	452	0.220751		589	129	460	21.9015
chr1	149391077	149391077	-	250	2	248	0.8		415	0	415	0		621	192	429	30.9179
chr1	149391079	149391079	+	234	4	230	1.7094		419	4	415	0.954654		570	134	436	23.5088
chr1	149391080	149391080	-	262	1	261	0.381679		406	0	406	0		619	108	511	17.4475
chr1	149391092	149391092	+	287	3	284	1.0453		464	1	463	0.215517		616	119	497	19.3182
chr1	149391093	149391093	-	240	2	238	0.833333		380	0	380	0		614	200	414	32.5733
chr1	149391102	149391102	+	280	0	280	0		456	1	455	0.219298		596	99	497	16.6107
chr1	149391103	149391103	-	246	1	245	0.406504		378	1	377	0.26455		610	232	378	38.0328
chr1	149391109	149391109	+	284	1	283	0.352113		468	0	468	0		612	118	494	19.281
chr1	149391110	149391110	-	222	1	221	0.45045		361	1	360	0.277008		572	200	372	34.965
chr1	149391112	149391112	+	267	0	267	0		444	3	441	0.675676		594	138	456	23.2323
chr1	149391113	149391113	-	260	3	257	1.15385		413	1	412	0.242131		623	169	454	27.1268
chr1	149391122	149391122	+	281	0	281	0		454	0	454	0		598	109	489	18.2274
chr1	149391123	149391123	-	231	1	230	0.4329		384	0	384	0		604	232	372	38.4106
chr1	149391129	149391129	+	287	0	287	0		459	0	459	0		601	76	525	12.6456
chr1	149391130	149391130	-	232	0	232	0		389	0	389	0		586	200	386	34.1297
chr1	149391132	149391132	+	271	2	269	0.738007		429	2	427	0.4662		590	156	434	26.4407
chr1	149391133	149391133	-	258	2	256	0.775194		408	2	406	0.490196		602	131	471	21.7608
chr1	149391142	149391142	+	271	1	270	0.369004		446	0	446	0		590	128	462	21.6949
chr1	149391143	149391143	-	213	1	212	0.469484		344	0	344	0		578	221	357	38.2353
chr1	149391145	149391145	+	282	0	282	0		459	0	459	0		597	125	472	20.938
chr1	149391146	149391146	-	264	0	264	0		423	3	420	0.70922		640	242	398	37.8125
chr1	149391158	149391158	+	255	3	252	1.17647		397	3	394	0.755668		556	53	503	9.53237
chr1	149391159	149391159	-	220	0	220	0		363	0	363	0		560	172	388	30.7143
chr1	149391160	149391160	+	280	8	272	2.85714		458	15	443	3.27511		599	140	459	23.3723
chr1	149391161	149391161	-	258	0	258	0		404	0	404	0		595	135	460	22.6891
chr1	149391165	149391165	+	267	9	258	3.37079		461	9	452	1.95228		603	147	456	24.3781
chr1	149391166	149391166	-	258	2	256	0.775194		400	1	399	0.25		619	167	452	26.979
chr1	149391179	149391179	+	274	0	274	0		440	0	440	0		588	123	465	20.9184
chr1	149391180	149391180	-	261	1	260	0.383142		411	3	408	0.729927		623	263	360	42.2151
chr1	149391187	149391187	+	280	1	279	0.357143		462	2	460	0.4329		607	179	428	29.4893
chr1	149391188	149391188	-	263	2	261	0.760456		406	3	403	0.738916		608	192	416	31.5789
chr1	149391202	149391202	+	254	4	250	1.5748		427	5	422	1.17096		580	152	428	26.2069
chr1	149391203	149391203	-	243	0	243	0		383	0	383	0		595	191	404	32.1008
chr1	149391230	149391230	+	276	0	276	0		438	1	437	0.228311		592	184	408	31.0811
chr1	149391231	149391231	-	253	0	253	0		385	0	385	0		612	202	410	33.0065
chr1	149391277	149391277	+	280	0	280	0		462	0	462	0		605	128	477	21.157
chr1	149391278	149391278	-	227	0	227	0		373	0	373	0		556	152	404	27.3381
chr1	149391279	149391279	+	281	0	281	0		466	1	465	0.214592		606	170	436	28.0528
chr1	149391280	149391280	-	250	0	250	0		388	0	388	0		554	114	440	20.5776
chr1	149391292	149391292	+	261	0	261	0		448	0	448	0		590	173	417	29.322
chr1	149391293	149391293	-	261	1	260	0.383142		414	0	414	0		619	184	435	29.7254
chr1	149391296	149391296	+	264	0	264	0		449	1	448	0.222717		579	169	410	29.1883
chr1	149391297	149391297	-	237	0	237	0		372	0	372	0		548	176	372	32.1168
chr1	149391303	149391303	+	289	1	288	0.346021		463	0	463	0		610	117	493	19.1803
chr1	149391304	149391304	-	252	2	250	0.793651		410	0	410	0		622	230	392	36.9775
chr1	149391306	149391306	+	263	0	263	0		444	1	443	0.225225		558	140	418	25.0896
chr1	149391307	149391307	-	260	0	260	0		416	0	416	0		611	193	418	31.5876
chr1	149391309	149391309	+	286	0	286	0		467	8	459	1.71306		600	185	415	30.8333
chr1	149391310	149391310	-	254	0	254	0		409	0	409	0		626	204	422	32.5879
chr1	149391316	149391316	+	275	1	274	0.363636		440	1	439	0.227273		596	140	456	23.4899
chr1	149391317	149391317	-	258	5	253	1.93798		394	5	389	1.26904		603	194	409	32.1725
chr1	149391329	149391329	+	263	0	263	0		438	4	434	0.913242		578	168	410	29.0657
chr1	149391330	149391330	-	237	1	236	0.421941		366	1	365	0.273224		569	203	366	35.6766
chr1	149391335	149391335	+	285	3	282	1.05263		472	6	466	1.27119		618	197	421	31.877
chr1	149391336	149391336	-	263	0	263	0		406	0	406	0		635	217	418	34.1732
chr1	149391350	149391350	+	291	2	289	0.687285		471	2	469	0.424628		620	191	429	30.8065
chr1	149391351	149391351	-	264	1	263	0.378788		416	1	415	0.240385		636	225	411	35.3774
chr1	149391359	149391359	+	264	1	263	0.378788		431	2	429	0.464037		589	183	406	31.0696
chr1	149391360	149391360	-	210	0	210	0		343	0	343	0		531	116	415	21.8456
chr1	149391371	149391371	+	258	2	256	0.775194		425	1	424	0.235294		570	155	415	27.193
chr1	149391372	149391372	-	260	2	258	0.769231		407	8	399	1.9656		622	234	388	37.6206
chr1	149391383	149391383	+	221	0	221	0		391	0	391	0		525	118	407	22.4762
chr1	149391384	149391384	-	265	0	265	0		414	1	413	0.241546		620	199	421	32.0968
chr1	149391396	149391396	+	261	0	261	0		434	0	434	0		564	168	396	29.7872
chr1	149391397	149391397	-	258	1	257	0.387597		407	1	406	0.2457		623	233	390	37.3997
chr1	149391408	149391408	+	291	1	290	0.343643		460	0	460	0		600	173	427	28.8333
chr1	149391409	149391409	-	248	1	247	0.403226		402	6	396	1.49254		612	249	363	40.6863
chr1	149391424	149391424	+	263	0	263	0		446	3	443	0.672646		583	187	396	32.0755
chr1	149391425	149391425	-	256	0	256	0		408	0	408	0		620	204	416	32.9032
chr1	149391436	149391436	+	263	1	262	0.380228		438	3	435	0.684932		595	157	438	26.3866
chr1	149391437	149391437	-	247	0	247	0		403	1	402	0.248139		611	170	441	27.8232
chr1	149391465	149391465	+	253	0	253	0		427	1	426	0.234192		574	167	407	29.0941
chr1	149391466	149391466	-	242	5	237	2.06612		389	8	381	2.05656		593	195	398	32.8836
chr1	149391475	149391475	+	238	1	237	0.420168		402	0	402	0		556	184	372	33.0935
chr1	149391476	149391476	-	222	0	222	0		375	1	374	0.266667		568	168	400	29.5775
chr1	149391478	149391478	+	280	6	274	2.14286		436	5	431	1.14679		588	185	403	31.4626
chr1	149391479	149391479	-	256	0	256	0		388	0	388	0		610	223	387	36.5574
chr1	149391480	149391480	+	279	1	278	0.358423		458	0	458	0		601	178	423	29.6173
chr1	149391481	149391481	-	263	0	263	0		413	1	412	0.242131		623	232	391	37.2392
chr1	149391508	149391508	+	278	2	276	0.719424		454	2	452	0.440529		595	129	466	21.6807
chr1	149391509	149391509	-	242	7	235	2.89256		400	9	391	2.25		605	242	363	40
chr1	149391516	149391516	+	288	0	288	0		465	1	464	0.215054		612	168	444	27.451
chr1	149391517	149391517	-	258	4	254	1.55039		416	4	412	0.961538		587	183	404	31.1755
chr1	149391525	149391525	+	259	1	258	0.3861		424	6	418	1.41509		583	152	431	26.072
chr1	149391526	149391526	-	218	0	218	0		368	0	368	0		558	120	438	21.5054
chr1	149391538	149391538	+	276	1	275	0.362319		444	0	444	0		577	155	422	26.8631
chr1	149391539	149391539	-	216	1	215	0.462963		350	1	349	0.285714		512	146	366	28.5156
chr1	149391540	149391540	+	283	6	277	2.12014		465	7	458	1.50538		604	169	435	27.9801
chr1	149391541	149391541	-	256	0	256	0		406	0	406	0		583	154	429	26.4151
chr1	149391635	149391635	+	272	2	270	0.735294		431	6	425	1.39211		586	134	452	22.8669
chr1	149391636	149391636	-	202	0	202	0		339	0	339	0		556	214	342	38.4892
chr1	149391640	149391640	+	264	16	248	6.06061		437	33	404	7.55149		580	227	353	39.1379
chr1	149391641	149391641	-	255	1	254	0.392157		403	0	403	0		609	215	394	35.3038
chr1	149391642	149391642	+	258	4	254	1.55039		432	4	428	0.925926		571	191	380	33.4501
chr1	149391643	149391643	-	253	2	251	0.790514		394	0	394	0		596	176	420	29.5302
chr1	149391694	149391694	+	266	14	252	5.26316		431	14	417	3.24826		588	157	431	26.7007
chr1	149391695	149391695	-	246	2	244	0.813008		403	9	394	2.23325		607	217	390	35.7496
chr1	149391761	149391761	+	287	4	283	1.39373		462	10	452	2.1645		603	193	410	32.0066
chr1	149391762	149391762	-	234	10	224	4.2735		380	28	352	7.36842		595	165	430	27.7311
chr1	149391765	149391765	+	255	8	247	3.13725		434	27	407	6.2212		584	214	370	36.6438
chr1	149391766	149391766	-	226	2	224	0.884956		381	10	371	2.62467		603	175	428	29.0216
chr1	149391785	149391785	+	278	6	272	2.15827		453	6	447	1.3245		598	152	446	25.4181
chr1	149391786	149391786	-	221	2	219	0.904977		355	6	349	1.69014		557	147	410	26.3914
chr1	149391840	149391840	+	257	0	257	0		422	4	418	0.947867		569	147	422	25.8348
chr1	149391841	149391841	-	243	2	241	0.823045		382	2	380	0.52356		595	178	417	29.916
chr1	149392058	149392058	+	280	119	161	42.5		454	213	241	46.9163		590	364	226	61.6949
chr1	149392059	149392059	-	256	78	178	30.4688		415	156	259	37.5904		619	294	325	47.496
chr1	149392099	149392099	+	273	154	119	56.4103		436	221	215	50.6881		585	350	235	59.8291
chr1	149392100	149392100	-	239	138	101	57.7406		401	236	165	58.8529		622	446	176	71.7042
chr1	149392169	149392169	+	260	185	75	71.1538		421	308	113	73.1591		559	409	150	73.1664
chr1	149392170	149392170	-	256	101	155	39.4531		419	172	247	41.0501		648	306	342	47.2222
chr1	149392326	149392326	+	267	191	76	71.5356		429	300	129	69.9301		587	427	160	72.7428
chr1	149392327	149392327	-	254	160	94	62.9921		403	281	122	69.727		621	452	169	72.7858
chr1	149392338	149392338	+	246	198	48	80.4878		398	309	89	77.6382		539	424	115	78.6642
chr1	149392339	149392339	-	250	201	49	80.4		415	357	58	86.0241		619	531	88	85.7835
chr1	149392376	149392376	+	256	72	184	28.125		420	97	323	23.0952		558	163	395	29.2115
chr1	149392377	149392377	-	239	151	88	63.1799		382	242	140	63.3508		609	428	181	70.2791
chr1	149392434	149392434	+	244	178	66	72.9508		411	307	104	74.6959		551	423	128	76.7695
chr1	149392435	149392435	-	210	103	107	49.0476		341	199	142	58.3578		541	331	210	61.183
chr1	149392440	149392440	+	273	116	157	42.4908		442	229	213	51.81		592	310	282	52.3649
chr1	149392441	149392441	-	246	160	86	65.0407		410	254	156	61.9512		605	408	197	67.438
chr1	149392793	149392793	+	280	238	42	85		453	407	46	89.8455		594	549	45	92.4242
chr1	149392794	149392794	-	264	99	165	37.5		434	166	268	38.2488		663	242	421	36.5008
chr1	149392797	149392797	+	278	270	8	97.1223		450	437	13	97.1111		588	568	20	96.5986
chr1	149392798	149392798	-	259	221	38	85.3282		437	389	48	89.016		647	587	60	90.7264
chr1	149392799	149392799	+	279	273	6	97.8495		455	441	14	96.9231		594	578	16	97.3064
chr1	149392800	149392800	-	262	188	74	71.7557		436	317	119	72.7064		657	480	177	73.0594
chr1	149392809	149392809	+	280	206	74	73.5714		459	325	134	70.8061		593	424	169	71.5008
chr1	149392810	149392810	-	273	266	7	97.4359		444	438	6	98.6486		672	658	14	97.9167
chr1	149392837	149392837	+	284	232	52	81.6901		463	403	60	87.041		601	499	102	83.0283
chr1	149392838	149392838	-	268	248	20	92.5373		439	394	45	89.7494		671	632	39	94.1878
chr1	149392842	149392842	+	285	283	2	99.2982		464	456	8	98.2759		601	590	11	98.1697
chr1	149392843	149392843	-	266	216	50	81.203		429	350	79	81.5851		651	564	87	86.6359
chr1	149392846	149392846	+	285	282	3	98.9474		465	447	18	96.129		599	575	24	95.9933
chr1	149392847	149392847	-	263	211	52	80.2281		425	333	92	78.3529		663	546	117	82.3529
chr1	149392853	149392853	+	280	227	53	81.0714		458	361	97	78.821		591	465	126	78.6802
chr1	149392854	149392854	-	265	242	23	91.3208		428	394	34	92.0561		653	608	45	93.1087
chr1	149392867	149392867	+	271	253	18	93.3579		448	434	14	96.875		592	564	28	95.2703
chr1	149392868	149392868	-	269	239	30	88.8476		446	415	31	93.0493		662	597	65	90.1813
chr1	149392878	149392878	+	264	148	116	56.0606		439	252	187	57.4032		569	306	263	53.7786
chr1	149392879	149392879	-	254	170	84	66.9291		433	313	120	72.2864		649	502	147	77.3498
chr1	149392887	149392887	+	264	214	50	81.0606		448	394	54	87.9464		586	523	63	89.2491
chr1	149392888	149392888	-	259	181	78	69.8842		425	285	140	67.0588		628	419	209	66.7197
chr1	149392898	149392898	+	277	254	23	91.6968		461	429	32	93.0586		588	543	45	92.3469
chr1	149392899	149392899	-	269	253	16	94.052		443	425	18	95.9368		667	636	31	95.3523
chr1	149392927	149392927	+	283	251	32	88.6926		459	408	51	88.8889		595	539	56	90.5882
chr1	149392928	149392928	-	276	212	64	76.8116		446	361	85	80.9417		670	536	134	80
chr1	149392931	149392931	+	281	277	4	98.5765		459	451	8	98.2571		586	568	18	96.9283
chr1	149392932	149392932	-	262	160	102	61.0687		428	294	134	68.6916		639	475	164	74.3349
chr1	149392939	149392939	+	280	273	7	97.5		461	439	22	95.2278		594	578	16	97.3064
chr1	149392940	149392940	-	265	213	52	80.3774		429	351	78	81.8182		657	524	133	79.7565
chr1	149392943	149392943	+	283	264	19	93.2862		446	429	17	96.1883		580	545	35	93.9655
chr1	149392944	149392944	-	270	258	12	95.5556		439	430	9	97.9499		668	639	29	95.6587
chr1	149392976	149392976	+	275	266	9	96.7273		461	448	13	97.18		588	575	13	97.7891
chr1	149392977	149392977	-	220	55	165	25		335	83	252	24.7761		516	133	383	25.7752
chr1	149392986	149392986	+	274	256	18	93.4307		450	403	47	89.5556		591	556	35	94.0778
chr1	149392987	149392987	-	272	216	56	79.4118		442	347	95	78.5068		663	535	128	80.6938
chr1	149392994	149392994	+	279	246	33	88.172		457	393	64	85.9956		592	522	70	88.1757
chr1	149392995	149392995	-	276	243	33	88.0435		446	416	30	93.2735		667	609	58	91.3043
chr1	149393001	149393001	+	282	268	14	95.0355		461	448	13	97.18		599	592	7	98.8314
chr1	149393002	149393002	-	270	196	74	72.5926		430	325	105	75.5814		664	506	158	76.2048
chr1	149393018	149393018	+	282	245	37	86.8794		453	386	67	85.2097		588	511	77	86.9048
chr1	149393019	149393019	-	269	249	20	92.5651		445	407	38	91.4607		664	604	60	90.9639
chr1	149393026	149393026	+	268	173	95	64.5522		442	283	159	64.0271		580	375	205	64.6552
chr1	149393027	149393027	-	272	262	10	96.3235		442	421	21	95.2489		674	636	38	94.362
chr1	149393048	149393048	+	280	226	54	80.7143		447	388	59	86.8009		592	520	72	87.8378
chr1	149393049	149393049	-	260	162	98	62.3077		420	270	150	64.2857		648	408	240	62.963
chr1	149393056	149393056	+	276	223	53	80.7971		453	374	79	82.5607		587	490	97	83.4753
chr1	149393057	149393057	-	266	242	24	90.9774		431	391	40	90.7193		651	580	71	89.0937
chr1	149393064	149393064	+	277	209	68	75.4513		455	308	147	67.6923		594	454	140	76.431
chr1	149393065	149393065	-	274	246	28	89.781		437	402	35	91.9908		663	617	46	93.0618
chr1	149393206	149393206	+	262	210	52	80.1527		412	327	85	79.3689		554	449	105	81.0469
chr1	149393207	149393207	-	247	193	54	78.1377		420	341	79	81.1905		627	509	118	81.1802
Abbreviations: numCs, number of 5-mCs; numTs, number of unmodified Cs.

## Sheet: TableS6
Table S6: Differentially methylated regions identified by Methylkit.
chr	start	end	strand	pvalue*	qvalue†	F2-patient				F2-father			%methylation score		meth.diff.	dist.to.TSS (bases)	RefSeq.ID	Gene name
						coverage	numCs	numTs		coverage	numCs	numTs	F2_Pt	F2_Fa
chr1	149389998	149390082	+	3.01349e-18	9.13178e-20	1504	699	805		3337	2001	1336	46.4761	59.964	13.488	509	XR_922106.1	LOC105371403
chr1	149390509	149390575	+	0	0	5034	14	5020		11387	3053	8334	0.278109	26.8113	26.5332	16	XR_922106.1	LOC105371403
chr1	149390631	149390688	+	0	0	5616	12	5604		12637	3468	9169	0.213675	27.4432	27.2295	0	NM_001364013.1	NOTCH2NLC
chr1	149390803	149390842	+	0	0	6011	4	6007		13009	2044	10965	0.0665447	15.7122	15.6457	167	NM_001364013.1	NOTCH2NLC
Abbreviations: numCs, number of 5-mCs; numTs, number of unmodified Cs; meth.diff., methylation difference; dis.to.TSS, distance to nearest transcription start site ; RefSeq.ID, RefSeq accession number of the nearest transcript.
*P-values from Fisher’s exact test.
†P-values were adjusted to Q-values using the SLIM method.
